# Supplementary material for: Undirected C-H Bond Activation in Aluminium Hydrido Enaminonates
Source: Molecules. 2023 Feb 24;28(5):2137. doi: 10.3390/molecules28052137 (PMC10004653; doi:10.3390/molecules28052137)
Supplement: Supplementary file 1 [file molecules-28-02137-s001.zip]

Archive with 1 entries (1 files):
- molecules-2239976-supplementary.docx
